# Supplementary material for: FBXW7 deletion contributes to lung tumor development and confers resistance to gefitinib therapy
Source: Mol Oncol. 2018 May 9;12(6):883–95. doi: 10.1002/1878-0261.12200 (PMC5983212; doi:10.1002/1878-0261.12200)
Supplement: Supplementary file 2 — Table S1. FBXW7 alteration in lung adenocarcinomas and squamous cell carcinomas from TCGA study. [file MOL2-12-883-s002.xlsx]

## Sheet: Sheet1
Supplementary Table 1. FBXW7 alteration in lung adenocarcinomas and squamous cell carcinomas from TCGA study.
Case ID	Pathological type	FBXW7
		copy number change (-2=deep deletion; -1= shallow deletion; 0= no change; 1= gain and 2=amplification)	mRNA expression Z-score	Mutation
TCGA-05-4384-01	Adenocarcinoma	0	-0.4789	NO
TCGA-05-4390-01	Adenocarcinoma	-1	-0.4862	NO
TCGA-05-4425-01	Adenocarcinoma	0	4.7893	NO
TCGA-38-4631-01	Adenocarcinoma	0	-0.4998	NO
TCGA-38-4632-01	Adenocarcinoma	0	-0.9473	NO
TCGA-38-6178-01	Adenocarcinoma	-1	-0.266	NO
TCGA-44-6145-01	Adenocarcinoma	-1	-0.2479	NO
TCGA-44-6146-01	Adenocarcinoma	0	0.0515	NO
TCGA-44-6147-01	Adenocarcinoma	-1	-0.0592	NO
TCGA-49-4488-01	Adenocarcinoma	0	1.1401	NO
TCGA-50-5931-01	Adenocarcinoma	-1	3.0044	NO
TCGA-50-5932-01	Adenocarcinoma	0	-0.4222	NO
TCGA-50-5933-01	Adenocarcinoma	0	-0.4208	NO
TCGA-50-5935-01	Adenocarcinoma	0	0.3804	NO
TCGA-50-5941-01	Adenocarcinoma	-1	-0.2834	NO
TCGA-50-5942-01	Adenocarcinoma	0	0.6299	NO
TCGA-50-5944-01	Adenocarcinoma	0	-0.4333	NO
TCGA-50-6593-01	Adenocarcinoma	0	-0.2538	NO
TCGA-55-6543-01	Adenocarcinoma	0	-0.4244	NO
TCGA-67-6215-01	Adenocarcinoma	0	-0.6221	NO
TCGA-67-6216-01	Adenocarcinoma	0	-0.5691	NO
TCGA-67-6217-01	Adenocarcinoma	0	-0.0763	NO
TCGA-73-4658-01	Adenocarcinoma	0	0.2973	NO
TCGA-73-4676-01	Adenocarcinoma	0	-0.9915	NO
TCGA-75-5122-01	Adenocarcinoma	1	-0.3624	NO
TCGA-75-5126-01	Adenocarcinoma	0	-0.8379	NO
TCGA-75-6203-01	Adenocarcinoma	0	-0.4188	NO
TCGA-75-6205-01	Adenocarcinoma	1	-0.0888	NO
TCGA-75-6207-01	Adenocarcinoma	0	-0.3206	NO
TCGA-75-6211-01	Adenocarcinoma	-1	-0.1777	NO
TCGA-75-6212-01	Adenocarcinoma	0	-0.2758	NO
TCGA-86-6562-01	Adenocarcinoma	0	-0.4207	NO
TCGA-05-4396-01	Adenocarcinoma	0	1.1563	NO
TCGA-05-4405-01	Adenocarcinoma	-1	-0.1235	NO
TCGA-05-4410-01	Adenocarcinoma	0	0.0354	NO
TCGA-05-4415-01	Adenocarcinoma	-1	-0.6743	NO
TCGA-05-4417-01	Adenocarcinoma	0	0.059	NO
TCGA-05-4424-01	Adenocarcinoma	-1	-0.2851	NO
TCGA-05-4433-01	Adenocarcinoma	0	-0.0464	NO
TCGA-44-6774-01	Adenocarcinoma	0	-0.0756	NO
TCGA-44-6775-01	Adenocarcinoma	0	0.2592	NO
TCGA-44-6776-01	Adenocarcinoma	0	-0.545	NO
TCGA-44-6777-01	Adenocarcinoma	0	-0.2412	NO
TCGA-44-6779-01	Adenocarcinoma	0	-0.9706	NO
TCGA-49-4487-01	Adenocarcinoma	-1	0.0333	NO
TCGA-49-4490-01	Adenocarcinoma	0	-0.3985	NO
TCGA-49-4512-01	Adenocarcinoma	0	-0.3504	NO
TCGA-49-4514-01	Adenocarcinoma	0	-0.0061	NO
TCGA-49-6742-01	Adenocarcinoma	0	-0.3499	NO
TCGA-49-6744-01	Adenocarcinoma	0	0.0032	NO
TCGA-49-6745-01	Adenocarcinoma	0	-0.2093	NO
TCGA-49-6767-01	Adenocarcinoma	0	-0.4653	NO
TCGA-50-5044-01	Adenocarcinoma	0	-0.4761	NO
TCGA-50-5051-01	Adenocarcinoma	-1	-0.2531	NO
TCGA-50-5072-01	Adenocarcinoma	-1	-0.8307	NO
TCGA-50-6595-01	Adenocarcinoma	-1	-0.631	NO
TCGA-50-6597-01	Adenocarcinoma	0	-0.1856	NO
TCGA-55-6642-01	Adenocarcinoma	0	2.0758	NO
TCGA-55-6712-01	Adenocarcinoma	1	-0.2314	NO
TCGA-71-6725-01	Adenocarcinoma	-1	-1.0565	NO
TCGA-91-6828-01	Adenocarcinoma	0	1.9043	NO
TCGA-91-6829-01	Adenocarcinoma	-1	-0.4343	NO
TCGA-91-6835-01	Adenocarcinoma	0	-0.0705	NO
TCGA-49-6761-01	Adenocarcinoma	0	0.3402	NO
TCGA-50-6673-01	Adenocarcinoma	-1	-0.1342	NO
TCGA-55-6970-01	Adenocarcinoma	0	-0.3328	NO
TCGA-55-6971-01	Adenocarcinoma	-1	0.455	NO
TCGA-55-6972-01	Adenocarcinoma	0	-1.046	NO
TCGA-55-6978-01	Adenocarcinoma	0	0.0102	NO
TCGA-55-6979-01	Adenocarcinoma	0	0.0494	NO
TCGA-55-6980-01	Adenocarcinoma	0	-0.0803	NO
TCGA-55-6981-01	Adenocarcinoma	0	-0.1129	NO
TCGA-55-6982-01	Adenocarcinoma	0	-0.1542	NO
TCGA-55-6983-01	Adenocarcinoma	0	-0.1585	NO
TCGA-55-6985-01	Adenocarcinoma	0	0.1378	NO
TCGA-55-6986-01	Adenocarcinoma	0	-0.9347	NO
TCGA-75-6214-01	Adenocarcinoma	-1	-0.3672	NO
TCGA-75-7025-01	Adenocarcinoma	0	0.252	NO
TCGA-75-7027-01	Adenocarcinoma	-1	-0.5593	NO
TCGA-75-7030-01	Adenocarcinoma	1	-0.0386	NO
TCGA-75-7031-01	Adenocarcinoma	-1	0.8173	NO
TCGA-80-5607-01	Adenocarcinoma	0	-1.0002	NO
TCGA-80-5608-01	Adenocarcinoma	0	-0.0183	NO
TCGA-86-6851-01	Adenocarcinoma	0	1.1123	NO
TCGA-91-6840-01	Adenocarcinoma	-1	-0.1365	NO
TCGA-91-6847-01	Adenocarcinoma	-1	-0.1538	NO
TCGA-91-6849-01	Adenocarcinoma	0	0.0804	NO
TCGA-95-7039-01	Adenocarcinoma	0	-0.7221	R224*
TCGA-95-7043-01	Adenocarcinoma	-1	-0.4019	NO
TCGA-50-7109-01	Adenocarcinoma	-1	-0.0074	NO
TCGA-55-7281-01	Adenocarcinoma	0	-0.5313	NO
TCGA-55-7283-01	Adenocarcinoma	0	-0.4309	NO
TCGA-55-7573-01	Adenocarcinoma	-1	-0.4928	NO
TCGA-55-7574-01	Adenocarcinoma	-1	0.2154	NO
TCGA-78-7143-01	Adenocarcinoma	1	0.0392	NO
TCGA-78-7145-01	Adenocarcinoma	0	-0.2	NO
TCGA-78-7147-01	Adenocarcinoma	-1	-0.5777	NO
TCGA-78-7148-01	Adenocarcinoma	-1	-0.534	NO
TCGA-78-7149-01	Adenocarcinoma	0	-0.3419	NO
TCGA-78-7150-01	Adenocarcinoma	-1	-0.446	NO
TCGA-78-7152-01	Adenocarcinoma	0	-0.6583	NO
TCGA-78-7153-01	Adenocarcinoma	0	0.23	NO
TCGA-78-7154-01	Adenocarcinoma	1	-0.6528	NO
TCGA-78-7155-01	Adenocarcinoma	0	-0.5492	NO
TCGA-78-7156-01	Adenocarcinoma	0	-0.4054	NO
TCGA-78-7158-01	Adenocarcinoma	0	-0.2698	NO
TCGA-78-7159-01	Adenocarcinoma	1	1.2295	NO
TCGA-78-7160-01	Adenocarcinoma	0	-0.5625	NO
TCGA-78-7161-01	Adenocarcinoma	0	0.8622	NO
TCGA-93-7348-01	Adenocarcinoma	0	0.6193	NO
TCGA-97-7546-01	Adenocarcinoma	0	0.2878	NO
TCGA-97-7552-01	Adenocarcinoma	0	0.4836	NO
TCGA-97-7553-01	Adenocarcinoma	0	-0.192	NO
TCGA-97-7554-01	Adenocarcinoma	0	0.1742	NO
TCGA-99-7458-01	Adenocarcinoma	0	0.4833	NO
TCGA-44-7659-01	Adenocarcinoma	0	-0.124	NO
TCGA-44-7662-01	Adenocarcinoma	0	-0.0987	NO
TCGA-44-7670-01	Adenocarcinoma	0	-0.1965	NO
TCGA-44-7671-01	Adenocarcinoma	0	-0.8996	NO
TCGA-44-7672-01	Adenocarcinoma	0	0.4894	NO
TCGA-53-7626-01	Adenocarcinoma	0	0.2571	NO
TCGA-55-7576-01	Adenocarcinoma	-1	-0.7747	NO
TCGA-64-1679-01	Adenocarcinoma	-1	-0.7577	NO
TCGA-64-1681-01	Adenocarcinoma	-1	-0.3976	NO
TCGA-78-7162-01	Adenocarcinoma	0	-0.572	NO
TCGA-78-7163-01	Adenocarcinoma	1	0.0399	NO
TCGA-78-7166-01	Adenocarcinoma	0	0.452	NO
TCGA-78-7167-01	Adenocarcinoma	-1	-0.4574	NO
TCGA-78-7535-01	Adenocarcinoma	-1	-0.6185	NO
TCGA-78-7536-01	Adenocarcinoma	-1	-0.6419	NO
TCGA-78-7537-01	Adenocarcinoma	0	-0.2332	NO
TCGA-78-7539-01	Adenocarcinoma	2	1.2841	NO
TCGA-78-7540-01	Adenocarcinoma	0	-0.3083	NO
TCGA-78-7542-01	Adenocarcinoma	1	-0.5119	NO
TCGA-78-7633-01	Adenocarcinoma	0	0.0307	NO
TCGA-86-7713-01	Adenocarcinoma	-1	-0.4835	NO
TCGA-95-7567-01	Adenocarcinoma	-1	-0.6177	NO
TCGA-53-7813-01	Adenocarcinoma	0	3.1441	NO
TCGA-55-7724-01	Adenocarcinoma	-1	0.4533	NO
TCGA-55-7725-01	Adenocarcinoma	0	0.3005	NO
TCGA-55-7726-01	Adenocarcinoma	-1	-0.0744	NO
TCGA-55-7727-01	Adenocarcinoma	0	1.3389	NO
TCGA-55-7815-01	Adenocarcinoma	1	1.5248	NO
TCGA-55-7903-01	Adenocarcinoma	0	0.0273	NO
TCGA-55-7907-01	Adenocarcinoma	0	-0.5976	A252Lfs*2
TCGA-55-7911-01	Adenocarcinoma	0	0.0202	NO
TCGA-55-7914-01	Adenocarcinoma	0	0.2896	E113*
TCGA-69-7760-01	Adenocarcinoma	0	2.1186	NO
TCGA-69-7761-01	Adenocarcinoma	0	1.1004	NO
TCGA-69-7763-01	Adenocarcinoma	-1	-0.4225	NO
TCGA-69-7764-01	Adenocarcinoma	-1	-0.4583	NO
TCGA-69-7765-01	Adenocarcinoma	0	0.1857	NO
TCGA-86-7714-01	Adenocarcinoma	0	-0.4316	NO
TCGA-91-7771-01	Adenocarcinoma	-1	0.2472	NO
TCGA-97-7937-01	Adenocarcinoma	-1	-0.6994	NO
TCGA-97-7938-01	Adenocarcinoma	0	-0.0017	NO
TCGA-55-7728-01	Adenocarcinoma	0	0.6267	NO
TCGA-69-7980-01	Adenocarcinoma	1	0.332	NO
TCGA-73-7498-01	Adenocarcinoma	0	-0.435	NO
TCGA-73-7499-01	Adenocarcinoma	0	-0.4806	NO
TCGA-93-7347-01	Adenocarcinoma	0	-0.2239	NO
TCGA-95-7947-01	Adenocarcinoma	-1	-0.6719	NO
TCGA-95-7948-01	Adenocarcinoma	1	-0.7466	NO
TCGA-97-7941-01	Adenocarcinoma	0	-0.4039	NO
TCGA-35-3615-01	Adenocarcinoma	0	-0.628	NO
TCGA-44-2655-01	Adenocarcinoma	0	-0.5169	NO
TCGA-44-2656-01	Adenocarcinoma	1	0.4813	NO
TCGA-44-2659-01	Adenocarcinoma	1	0.603	NO
TCGA-44-2662-01	Adenocarcinoma	2	-0.0462	NO
TCGA-44-2665-01	Adenocarcinoma	0	-0.7039	NO
TCGA-44-2666-01	Adenocarcinoma	0	1.1114	NO
TCGA-55-1592-01	Adenocarcinoma	-1	-0.1223	NO
TCGA-55-1594-01	Adenocarcinoma	-1	-0.4097	NO
TCGA-55-1596-01	Adenocarcinoma	-1	-1.0425	NO
TCGA-64-1676-01	Adenocarcinoma	1	-0.1638	NO
TCGA-64-1677-01	Adenocarcinoma	-1	0.2708	NO
TCGA-64-1678-01	Adenocarcinoma	0	0.8829	NO
TCGA-64-1680-01	Adenocarcinoma	1	-0.8536	NO
TCGA-67-3771-01	Adenocarcinoma	-1	0.182	NO
TCGA-67-3772-01	Adenocarcinoma	0	-0.3109	NO
TCGA-67-3773-01	Adenocarcinoma	0	-0.245	NO
TCGA-67-3774-01	Adenocarcinoma	0	-0.4077	NO
TCGA-05-4249-01	Adenocarcinoma	-1	-0.5168	NO
TCGA-44-2657-01	Adenocarcinoma	1	0.5348	NO
TCGA-44-2661-01	Adenocarcinoma	0	-0.1577	NO
TCGA-44-3919-01	Adenocarcinoma	0	0.1365	NO
TCGA-44-4112-01	Adenocarcinoma	0	11.4511	NO
TCGA-05-4382-01	Adenocarcinoma	-1	-0.0857	NO
TCGA-05-4389-01	Adenocarcinoma	-1	-1.0556	NO
TCGA-05-4395-01	Adenocarcinoma	-1	-1.1637	NO
TCGA-05-4398-01	Adenocarcinoma	-1	-0.5923	P620R
TCGA-05-4402-01	Adenocarcinoma	-1	-0.0695	NO
TCGA-05-4403-01	Adenocarcinoma	0	-0.8855	NO
TCGA-05-4418-01	Adenocarcinoma	0	-0.2955	NO
TCGA-05-4420-01	Adenocarcinoma	-1	-0.9568	NO
TCGA-05-4422-01	Adenocarcinoma	0	0.4186	NO
TCGA-05-4426-01	Adenocarcinoma	0	-0.5546	NO
TCGA-05-4430-01	Adenocarcinoma	0	-0.7265	NO
TCGA-05-4432-01	Adenocarcinoma	-1	-0.4669	NO
TCGA-38-4626-01	Adenocarcinoma	0	-0.4529	NO
TCGA-38-4627-01	Adenocarcinoma	0	-0.6433	NO
TCGA-38-4628-01	Adenocarcinoma	-1	-1.0054	NO
TCGA-44-3396-01	Adenocarcinoma	0	0.1318	NO
TCGA-49-4486-01	Adenocarcinoma	0	-0.9924	NO
TCGA-49-4494-01	Adenocarcinoma	0	-1.005	NO
TCGA-49-4501-01	Adenocarcinoma	-1	-0.5692	NO
TCGA-49-4505-01	Adenocarcinoma	0	-0.3243	NO
TCGA-49-4506-01	Adenocarcinoma	-1	-0.9345	NO
TCGA-49-4507-01	Adenocarcinoma	-1	-0.0927	NO
TCGA-49-4510-01	Adenocarcinoma	0	0.1156	NO
TCGA-73-4659-01	Adenocarcinoma	-1	-0.863	NO
TCGA-73-4662-01	Adenocarcinoma	-1	-0.2433	NO
TCGA-73-4675-01	Adenocarcinoma	-1	-0.8339	NO
TCGA-05-5420-01	Adenocarcinoma	-1	-0.5369	NO
TCGA-05-5423-01	Adenocarcinoma	0	-0.9801	NO
TCGA-05-5428-01	Adenocarcinoma	-1	-1.1752	NO
TCGA-05-5429-01	Adenocarcinoma	0	-1.1747	NO
TCGA-05-5715-01	Adenocarcinoma	0	-0.6253	NO
TCGA-44-5645-01	Adenocarcinoma	0	-0.089	NO
TCGA-50-5049-01	Adenocarcinoma	-1	-0.2337	NO
TCGA-50-5055-01	Adenocarcinoma	0	-0.1525	NO
TCGA-50-5068-01	Adenocarcinoma	0	1.6624	NO
TCGA-50-5936-01	Adenocarcinoma	-1	-0.8429	NO
TCGA-50-5939-01	Adenocarcinoma	-1	-0.4792	NO
TCGA-64-5774-01	Adenocarcinoma	0	-0.1982	NO
TCGA-64-5775-01	Adenocarcinoma	0	-0.3854	NO
TCGA-64-5778-01	Adenocarcinoma	-1	-0.8143	NO
TCGA-64-5781-01	Adenocarcinoma	0	-0.5375	NO
TCGA-75-5146-01	Adenocarcinoma	0	-0.4818	NO
TCGA-75-5147-01	Adenocarcinoma	0	-0.3771	NO
TCGA-18-5592-01	Squamous cell carcinoma	-1	-0.6653	NO
TCGA-18-5595-01	Squamous cell carcinoma	0	0.0622	R505S
TCGA-21-5782-01	Squamous cell carcinoma	-1	-0.2785	NO
TCGA-21-5784-01	Squamous cell carcinoma	0	-0.8535	NO
TCGA-21-5786-01	Squamous cell carcinoma	-1	0.04	NO
TCGA-21-5787-01	Squamous cell carcinoma	-1	-1.357	NO
TCGA-22-5471-01	Squamous cell carcinoma	0	-1.2533	NO
TCGA-22-5472-01	Squamous cell carcinoma	-1	-1.0812	NO
TCGA-22-5473-01	Squamous cell carcinoma	-1	-0.9216	NO
TCGA-22-5474-01	Squamous cell carcinoma	-1	-0.4752	NO
TCGA-22-5477-01	Squamous cell carcinoma	0	1.0358	NO
TCGA-22-5478-01	Squamous cell carcinoma	1	0.7566	NO
TCGA-22-5480-01	Squamous cell carcinoma	0	-0.8514	NO
TCGA-22-5482-01	Squamous cell carcinoma	-1	-1.589	NO
TCGA-22-5485-01	Squamous cell carcinoma	-1	-0.988	NO
TCGA-22-5489-01	Squamous cell carcinoma	-1	-0.7345	NO
TCGA-22-5491-01	Squamous cell carcinoma	-1	-1.4954	NO
TCGA-22-5492-01	Squamous cell carcinoma	0	-0.3929	NO
TCGA-34-5234-01	Squamous cell carcinoma	0	-0.6588	NO
TCGA-37-5819-01	Squamous cell carcinoma	0	2.7116	NO
TCGA-43-5668-01	Squamous cell carcinoma	0	-0.3174	NO
TCGA-56-5897-01	Squamous cell carcinoma	0	0.583	NO
TCGA-56-5898-01	Squamous cell carcinoma	-1	-0.5107	NO
TCGA-22-4593-01	Squamous cell carcinoma	1	-0.4885	S668Efs*26
TCGA-33-6737-01	Squamous cell carcinoma	-1	-0.737	NO
TCGA-34-5231-01	Squamous cell carcinoma	0	-0.6168	NO
TCGA-34-5232-01	Squamous cell carcinoma	0	0.6513	NO
TCGA-34-5236-01	Squamous cell carcinoma	-1	-1.4096	NO
TCGA-34-5239-01	Squamous cell carcinoma	0	-0.4048	NO
TCGA-34-5927-01	Squamous cell carcinoma	-1	-0.275	NO
TCGA-34-5928-01	Squamous cell carcinoma	-1	-0.984	NO
TCGA-34-5929-01	Squamous cell carcinoma	-1	-1.2156	NO
TCGA-39-5019-01	Squamous cell carcinoma	-1	-0.5822	NO
TCGA-39-5022-01	Squamous cell carcinoma	0	1.4784	NO
TCGA-39-5024-01	Squamous cell carcinoma	0	-1.093	NO
TCGA-39-5027-01	Squamous cell carcinoma	-1	-1.4203	NO
TCGA-43-6143-01	Squamous cell carcinoma	-1	5.2862	NO
TCGA-43-6647-01	Squamous cell carcinoma	1	1.3811	NO
TCGA-43-6770-01	Squamous cell carcinoma	0	0.7361	NO
TCGA-43-6771-01	Squamous cell carcinoma	-1	-0.8752	NO
TCGA-46-6025-01	Squamous cell carcinoma	-1	0.0296	NO
TCGA-46-6026-01	Squamous cell carcinoma	-1	-0.5822	NO
TCGA-56-6545-01	Squamous cell carcinoma	-1	-0.0404	NO
TCGA-56-6546-01	Squamous cell carcinoma	0	-0.7015	NO
TCGA-60-2709-01	Squamous cell carcinoma	-1	-0.4126	NO
TCGA-63-6202-01	Squamous cell carcinoma	0	-0.8243	NO
TCGA-70-6722-01	Squamous cell carcinoma	-2	-1.6799	NO
TCGA-70-6723-01	Squamous cell carcinoma	-1	-0.7982	NO
TCGA-85-6175-01	Squamous cell carcinoma	0	-0.1015	NO
TCGA-85-6560-01	Squamous cell carcinoma	1	1.6134	NO
TCGA-85-6561-01	Squamous cell carcinoma	-1	-0.4855	NO
TCGA-21-1070-01	Squamous cell carcinoma	-1	0.562	NO
TCGA-21-1071-01	Squamous cell carcinoma	-1	-0.4313	NO
TCGA-21-1076-01	Squamous cell carcinoma	-1	0.0012	NO
TCGA-21-1077-01	Squamous cell carcinoma	-1	-1.0243	NO
TCGA-21-1078-01	Squamous cell carcinoma	0	-0.6224	R465H
TCGA-21-1081-01	Squamous cell carcinoma	0	1.492	NO
TCGA-22-0944-01	Squamous cell carcinoma	-1	-0.7494	NO
TCGA-22-1002-01	Squamous cell carcinoma	0	0.1234	NO
TCGA-22-1011-01	Squamous cell carcinoma	-1	2.7668	NO
TCGA-22-1012-01	Squamous cell carcinoma	-1	-0.6471	E655*
TCGA-22-1016-01	Squamous cell carcinoma	0	-0.0538	NO
TCGA-56-1622-01	Squamous cell carcinoma	1	1.4001	NO
TCGA-34-2596-01	Squamous cell carcinoma	-1	-1.1493	NO
TCGA-34-2600-01	Squamous cell carcinoma	-1	-1.2815	NO
TCGA-34-2608-01	Squamous cell carcinoma	0	-0.1723	NO
TCGA-43-2578-01	Squamous cell carcinoma	-1	-1.0735	NO
TCGA-60-2698-01	Squamous cell carcinoma	-1	-1.19	S678*
TCGA-60-2707-01	Squamous cell carcinoma	-1	-1.4135	NO
TCGA-60-2708-01	Squamous cell carcinoma	-1	-1.0057	NO
TCGA-60-2710-01	Squamous cell carcinoma	0	0.2332	NO
TCGA-60-2711-01	Squamous cell carcinoma	-1	-0.868	NO
TCGA-60-2712-01	Squamous cell carcinoma	-1	0.2061	NO
TCGA-60-2713-01	Squamous cell carcinoma	-1	-0.5649	NO
TCGA-60-2715-01	Squamous cell carcinoma	1	-0.0933	NO
TCGA-60-2719-01	Squamous cell carcinoma	-1	-1.3649	NO
TCGA-60-2720-01	Squamous cell carcinoma	-1	-1.3244	NO
TCGA-60-2721-01	Squamous cell carcinoma	-1	0.0287	NO
TCGA-60-2722-01	Squamous cell carcinoma	-1	-1.0387	R505G
TCGA-60-2723-01	Squamous cell carcinoma	-1	-1.0255	NO
TCGA-60-2724-01	Squamous cell carcinoma	-1	-1.3233	NO
TCGA-60-2726-01	Squamous cell carcinoma	-1	-0.0446	NO
TCGA-66-2755-01	Squamous cell carcinoma	0	-1.4163	NO
TCGA-66-2756-01	Squamous cell carcinoma	-1	-1.4961	NO
TCGA-66-2757-01	Squamous cell carcinoma	-1	-1.5123	NO
TCGA-66-2758-01	Squamous cell carcinoma	-1	-1.054	NO
TCGA-66-2759-01	Squamous cell carcinoma	0	0.4181	NO
TCGA-66-2763-01	Squamous cell carcinoma	-2	-1.1224	NO
TCGA-66-2765-01	Squamous cell carcinoma	-1	-1.6456	NO
TCGA-66-2766-01	Squamous cell carcinoma	0	-0.9591	NO
TCGA-66-2767-01	Squamous cell carcinoma	0	-0.2176	NO
TCGA-66-2768-01	Squamous cell carcinoma	0	-0.9374	NO
TCGA-66-2770-01	Squamous cell carcinoma	0	-0.5509	NO
TCGA-66-2778-01	Squamous cell carcinoma	-1	-1.9023	NO
TCGA-66-2780-01	Squamous cell carcinoma	-1	-0.9229	NO
TCGA-66-2781-01	Squamous cell carcinoma	-1	-0.6686	NO
TCGA-66-2782-01	Squamous cell carcinoma	0	-0.395	NO
TCGA-66-2785-01	Squamous cell carcinoma	-1	-1.3419	NO
TCGA-66-2786-01	Squamous cell carcinoma	-1	-1.1775	NO
TCGA-18-3406-01	Squamous cell carcinoma	-1	0.1	S585T
TCGA-18-3407-01	Squamous cell carcinoma	-1	-0.6282	NO
TCGA-18-3408-01	Squamous cell carcinoma	0	-0.3012	NO
TCGA-18-3409-01	Squamous cell carcinoma	1	3.4575	R179C
TCGA-18-3410-01	Squamous cell carcinoma	1	0.1803	NO
TCGA-18-3411-01	Squamous cell carcinoma	-1	-1.8038	NO
TCGA-18-3412-01	Squamous cell carcinoma	-1	-1.4646	NO
TCGA-18-3414-01	Squamous cell carcinoma	0	-0.8046	NO
TCGA-18-3415-01	Squamous cell carcinoma	-1	0.0654	NO
TCGA-18-3416-01	Squamous cell carcinoma	1	0.5643	NO
TCGA-18-3419-01	Squamous cell carcinoma	0	-0.3208	NO
TCGA-18-3421-01	Squamous cell carcinoma	0	-1.5536	NO
TCGA-37-3789-01	Squamous cell carcinoma	0	1.1819	NO
TCGA-43-3394-01	Squamous cell carcinoma	-1	-1.1648	NO
TCGA-43-3920-01	Squamous cell carcinoma	-1	-0.6031	NO
TCGA-46-3765-01	Squamous cell carcinoma	-1	-0.316	NO
TCGA-46-3766-01	Squamous cell carcinoma	0	-0.191	NO
TCGA-46-3767-01	Squamous cell carcinoma	0	-0.3511	NO
TCGA-46-3768-01	Squamous cell carcinoma	-1	-1.13	NO
TCGA-46-3769-01	Squamous cell carcinoma	0	-2.0461	NO
TCGA-66-2727-01	Squamous cell carcinoma	-1	-1.0171	NO
TCGA-66-2734-01	Squamous cell carcinoma	-1	-1.258	NO
TCGA-66-2742-01	Squamous cell carcinoma	-1	-0.7825	NO
TCGA-66-2744-01	Squamous cell carcinoma	0	-0.2977	NO
TCGA-66-2754-01	Squamous cell carcinoma	-1	0.4668	NO
TCGA-66-2771-01	Squamous cell carcinoma	-1	-0.5215	NO
TCGA-66-2787-01	Squamous cell carcinoma	-1	-0.4337	NO
TCGA-66-2788-01	Squamous cell carcinoma	0	-0.0168	NO
TCGA-66-2789-01	Squamous cell carcinoma	0	0.4539	NO
TCGA-66-2791-01	Squamous cell carcinoma	-1	-0.5259	NO
TCGA-66-2792-01	Squamous cell carcinoma	-1	-1.0207	NO
TCGA-66-2795-01	Squamous cell carcinoma	-1	-1.761	NO
TCGA-18-4083-01	Squamous cell carcinoma	-1	0.3471	R505G
TCGA-18-4086-01	Squamous cell carcinoma	-1	-1.1209	NO
TCGA-37-4133-01	Squamous cell carcinoma	-1	-2.0556	NO
TCGA-37-4135-01	Squamous cell carcinoma	-1	-1.4008	NO
TCGA-37-4141-01	Squamous cell carcinoma	-1	-1.5255	NO
TCGA-51-4079-01	Squamous cell carcinoma	-1	-1.2409	NO
TCGA-51-4080-01	Squamous cell carcinoma	0	-0.9672	NO
TCGA-51-4081-01	Squamous cell carcinoma	-1	-0.6898	R479*
TCGA-22-4591-01	Squamous cell carcinoma	0	3.1105	NO
TCGA-22-4595-01	Squamous cell carcinoma	-1	-0.557	NO
TCGA-22-4604-01	Squamous cell carcinoma	-1	-0.7515	G517E
TCGA-22-4607-01	Squamous cell carcinoma	-1	-1.8012	NO
TCGA-33-4532-01	Squamous cell carcinoma	-2	-0.9561	NO
TCGA-33-4533-01	Squamous cell carcinoma	-1	-1.5003	NO
TCGA-33-4538-01	Squamous cell carcinoma	-1	-1.1136	NO
TCGA-33-4547-01	Squamous cell carcinoma	0	0.1692	NO
TCGA-37-3783-01	Squamous cell carcinoma	0	-0.6915	NO
TCGA-60-2725-01	Squamous cell carcinoma	1	-0.7026	NO
TCGA-66-2773-01	Squamous cell carcinoma	-1	-0.9587	NO
TCGA-66-2777-01	Squamous cell carcinoma	-2	-1.6517	NO
TCGA-66-2783-01	Squamous cell carcinoma	0	0.0722	NO
TCGA-66-2793-01	Squamous cell carcinoma	-1	-0.2637	NO
TCGA-66-2794-01	Squamous cell carcinoma	-1	-1.7523	NO
TCGA-66-2800-01	Squamous cell carcinoma	-1	-1.6375	NO
TCGA-18-3417-01	Squamous cell carcinoma	-1	-2.0116	NO
TCGA-18-4721-01	Squamous cell carcinoma	-1	0.2272	NO
TCGA-22-4599-01	Squamous cell carcinoma	-1	-0.9973	NO
TCGA-22-4601-01	Squamous cell carcinoma	1	0.0789	NO
TCGA-22-4613-01	Squamous cell carcinoma	-1	-1.4808	NO
TCGA-33-4566-01	Squamous cell carcinoma	-1	-2.1391	NO
TCGA-33-4582-01	Squamous cell carcinoma	-1	-1.0791	NO
TCGA-33-4583-01	Squamous cell carcinoma	-1	-1.899	NO
TCGA-33-4586-01	Squamous cell carcinoma	-1	-1.5194	NO
TCGA-34-5240-01	Squamous cell carcinoma	0	-1.6059	NO
TCGA-34-5241-01	Squamous cell carcinoma	-1	-1.6182	NO
TCGA-39-5016-01	Squamous cell carcinoma	0	-0.9899	NO
TCGA-39-5021-01	Squamous cell carcinoma	-1	-0.9945	NO
TCGA-39-5028-01	Squamous cell carcinoma	0	0.1041	NO
TCGA-39-5029-01	Squamous cell carcinoma	0	-0.8725	NO
TCGA-39-5030-01	Squamous cell carcinoma	0	1.3789	NO
TCGA-39-5031-01	Squamous cell carcinoma	-1	-0.0558	NO
TCGA-39-5035-01	Squamous cell carcinoma	-1	-1.2356	NO
TCGA-39-5036-01	Squamous cell carcinoma	-1	-1.6302	NO
TCGA-39-5037-01	Squamous cell carcinoma	-1	-0.9142	NO
TCGA-39-5039-01	Squamous cell carcinoma	0	-1.0226	NO
TCGA-63-5128-01	Squamous cell carcinoma	-1	-1.1586	NO
TCGA-63-5131-01	Squamous cell carcinoma	-1	-1.0246	NO
